# Supplementary material for: Enhancement of Pathogen Resistance in Common Bean Plants by Inoculation With Rhizobium etli
Source: Front Plant Sci. 2019 Oct 22;10:1317. doi: 10.3389/fpls.2019.01317 (PMC6818378; doi:10.3389/fpls.2019.01317)
Supplement: Supplementary file 5 [file Table_1.xlsx]

## Sheet: Hoja1
Supplementary Table ST1. List of all the primers used in this experiment
Identifier	Gene	Accession Number NCBI	Phytozome Id	Forward Primer	Reverse Primer
PvERF6	EREBP-like factor (EREBP)	XP_007157260.1	Phvul.002G055800	5’-taactcatccgcaacactcg-3’	5’-atttggaagagggggaactg-3’
PvPR10	Pathogenesis-related protein Bet v I family (Bet_v_1)	XP_007159109.1	Phvul.002G209500	5’-ttcgaggaccaaaccacttc-3’	5’-gccctcaacgatttcaacac-3’
PvMYC2	Transcription factor MYC2	XP_007156435.1	Phvul.003G285700	5’-cggaggtgattttccagaac-3’	5’-caatcgaggaagaagggttg-3’
PvPR1	Pathogenesis-related protein 1 (PR1)	XP_007148301.1	Phvul.006G196900	5’-catgggtttgcctatgatcc-3’	5’-gagcgttgaggaagtcttgg-3’
PvWRKY29	WRKY29 DNA-binding domain (WRKY)	XP_007160109.1	Phvul.002G293200	5’-ccgtccaacaaccactcttt-3’	5’caccactgcttcctctcaca-3’
PvWRKY70	WRKY70 DNA-binding domain (WRKY)	XP_007136415.1	Phvul.009G043100	5’-caaagccaccattgcctaat-3’	5’ gaggaagttggaggggaaag-3’
PvPAL2	Phenylalanine ammonia-lyase 2	XP_007144370.1	Phvul.007G150500	5’-aaatctgcttccccactcac-3’	5’-cttttccattgggcgttg-3’
PvWRKY33	WRKY transcription factor 33 (WRKY33)	XP_007142085.1	Phvul.008G251300	5’-catacccaaattgccctacg-3’	5’-tagattgaggcttgggatgg-3’
PvNPR1	Regulatory protein NPR3-Related	XP_007147518.1	Phvul.006G131400	5’-ggttgtctctgaggtgcttggtttggg-3’	5’-caatatgaagcaccgagtagccccgag-3’
PvNIT1	Nitrilase 1	XP_007132470.1	Phvul.011G096700	5'-tagataaggcagagaggttgttgggtgaagc-3'	5'-aaactcttctcttcccttggccgtgcg-3'
PvAMI1	Amidase 1	XP_007144743.1	Phvul.007G180900	5'-taccggagggagtgtaagagtgcctg-3'	5'-ctcaaaatcattggatccctggcaaacc-3'
PvAAO3	Abscisic aldehyde oxidase 3	XP_007141604.1	Phvul.008G210000	5'-caacaagtttggtttttggtattaatggtgagaggtttgagc-3'	5'-caagcaccacaccccccttcaccaca-3'
PvBR6OX2.2	Brassinosteroid-6-oxidase 2.2	XP_007151377.1	Phvul.004G041700	5'-cagagagcaaggtatggcagttttttcaaatcccac-3'	5'-cctaatgaatgaggcaaaaggtcttgttcctggataccc-3'
PvAct11	Actin 11	XP_007139215.1	Phvul.008G011000	5′-tgcatacgttggtgatgagg-3′	5′-agccttggggttaagaggag-3′
PvTUB	Tubulin	XP_007160644.1	Phvul.001G004800	5′- caaccatgagtggagtgacc-3′	5′- tgggaatggaatcaagttca-3′
